# Supplementary material for: Neutrophil Pathways of Inflammation Characterize the Blood Transcriptomic Signature of Patients with Psoriasis and Cardiovascular Disease
Source: Int J Mol Sci. 2021 Oct 6;22(19):10818. doi: 10.3390/ijms221910818 (PMC8509817; doi:10.3390/ijms221910818)
Supplement: Supplementary file 1 [file ijms-22-10818-s001.zip]

Archive with 2 entries (2 files):
- Supplementary material.pdf
- Table_S1.xlsx
