# Supplementary material for: Neutrophil Pathways of Inflammation Characterize the Blood Transcriptomic Signature of Patients with Psoriasis and Cardiovascular Disease
Source: Int J Mol Sci. 2021 Oct 6;22(19):10818. doi: 10.3390/ijms221910818 (PMC8509817; doi:10.3390/ijms221910818)
Supplement: Supplementary file 1 [file ijms-22-10818-s001.zip › Table_S1.xlsx]

## Sheet: Sheet1
ensembl	hgnc symbol	log2 fold change	P adjust
ENSG00000134709	HOOK1	-0.531848	0.0272817
ENSG00000116791	CRYZ	-0.536956	0.0272817
ENSG00000162623	TYW3	-0.517096	0.0232404
ENSG00000132704	FCRL2	-0.650951	0.0272817
ENSG00000171806	METTL18	-0.622613	0.0247792
ENSG00000203668	CHML	-0.573915	0.0151364
ENSG00000171863	RPS7	-0.661162	0.0239172
ENSG00000178295	GEN1	-0.58689	0.0272817
ENSG00000240857	RDH14	-0.62342	0.0232404
ENSG00000143971	ETAA1	-0.586352	0.0247792
ENSG00000071082	RPL31	-0.686367	0.0239172
ENSG00000169507	SLC38A11	-0.970017	0.0111329
ENSG00000153253	SCN3A	-0.769281	0.0240139
ENSG00000115541	HSPE1	-0.513517	0.0239172
ENSG00000114942	EEF1B2	-0.612732	0.0240139
ENSG00000204186	ZDBF2	-0.706476	0.0151364
ENSG00000163376	KBTBD8	-0.575392	0.025588
ENSG00000114446	IFT57	-0.576152	0.0232404
ENSG00000186265	BTLA	-0.530636	0.0272817
ENSG00000145088	EAF2	-0.506335	0.0239172
ENSG00000163584	RPL22L1	-0.505565	0.0484191
ENSG00000182903	ZNF721	-0.582373	0.0239172
ENSG00000035720	STAP1	-0.581548	0.0239172
ENSG00000153064	BANK1	-0.633175	0.025882
ENSG00000155016	CYP2U1	-0.536809	0.0151364
ENSG00000109475	RPL34	-0.627121	0.029791
ENSG00000153130	SCOC	-0.552379	0.0272817
ENSG00000145425	RPS3A	-0.643083	0.0279652
ENSG00000113088	GZMK	-0.56491	0.039041
ENSG00000153140	CETN3	-0.547859	0.0272817
ENSG00000164330	EBF1	-0.683852	0.0272817
ENSG00000177932	ZNF354C	-0.505765	0.0272817
ENSG00000124802	EEF1E1	-0.549311	0.0239172
ENSG00000096654	ZNF184	-0.528394	0.0239172
ENSG00000082293	COL19A1	-0.562147	0.0272817
ENSG00000152894	PTPRK	-0.835432	0.0111836
ENSG00000146587	RBAK	-0.569584	0.0272817
ENSG00000106537	TSPAN13	-0.528092	0.0330713
ENSG00000196683	TOMM7	-0.555661	0.0272817
ENSG00000105926	MPP6	-0.565059	0.0272817
ENSG00000197008	ZNF138	-0.509402	0.0272817
ENSG00000146757	ZNF92	-0.579392	0.0239172
ENSG00000183918	SH2D1A	-0.507537	0.0345689
ENSG00000147604	RPL7	-0.632414	0.0272817
ENSG00000156467	UQCRB	-0.510646	0.0411586
ENSG00000164919	COX6C	-0.524275	0.0272817
ENSG00000147669	POLR2K	-0.599177	0.0294306
ENSG00000120526	NUDCD1	-0.591677	0.0180595
ENSG00000137040	RANBP6	-0.530756	0.0232404
ENSG00000164989	CCDC171	-0.514915	0.0294306
ENSG00000137101	CD72	-0.507377	0.0396325
ENSG00000136897	MRPL50	-0.54846	0.0232404
ENSG00000156738	MS4A1	-0.773342	0.0218287
ENSG00000183340	JRKL	-0.502545	0.0232404
ENSG00000138326	RPS24	-0.524298	0.0275526
ENSG00000173145	NOC3L	-0.506553	0.0239172
ENSG00000111796	KLRB1	-0.620292	0.0272817
ENSG00000110848	CD69	-0.570078	0.0294306
ENSG00000170456	DENND5B	-0.514552	0.0391164
ENSG00000151835	SACS	-0.572531	0.0232404
ENSG00000139679	LPAR6	-0.543374	0.0350777
ENSG00000184226	PCDH9	-0.817724	0.0232404
ENSG00000188243	COMMD6	-0.646777	0.0239172
ENSG00000140006	WDR89	-0.585252	0.0232404
ENSG00000137876	RSL24D1	-0.552974	0.0284392
ENSG00000140391	TSPAN3	-0.508977	0.0111329
ENSG00000083454	P2RX5	-0.533304	0.0272817
ENSG00000180626	ZNF594	-0.526332	0.0239172
ENSG00000161970	RPL26	-0.59647	0.029791
ENSG00000172264	MACROD2	-1.05555	0.00491802
ENSG00000197044	ZNF441	-0.594874	0.0232404
ENSG00000197134	ZNF257	-0.575304	0.0272817
ENSG00000089335	ZNF302	-0.507742	0.0239172
ENSG00000197841	ZNF181	-0.530565	0.0272817
ENSG00000254004	ZNF260	-0.542565	0.0239172
ENSG00000185869	ZNF829	-0.543457	0.0232404
ENSG00000197050	ZNF420	-0.503312	0.0239172
ENSG00000180257	ZNF816	-0.510662	0.0294824
ENSG00000203326	ZNF525	-0.57355	0.0232404
ENSG00000196417	ZNF765	-0.501671	0.0239172
ENSG00000160336	ZNF761	-0.614384	0.0232404
ENSG00000198346	ZNF813	-0.51263	0.025882
ENSG00000133424	LARGE1	-0.718218	0.0232404
ENSG00000049249	TNFRSF9	0.54499	0.0232404
ENSG00000116663	FBXO6	0.558523	0.0407363
ENSG00000177674	AGTRAP	0.509251	0.028902
ENSG00000159339	PADI4	0.651487	0.0272817
ENSG00000158825	CDA	0.662176	0.0272817
ENSG00000158828	PINK1	0.558816	0.0272817
ENSG00000057757	PITHD1	0.56053	0.0401459
ENSG00000204160	ZDHHC18	0.509414	0.0387968
ENSG00000117394	SLC2A1	0.521715	0.0298087
ENSG00000196517	SLC6A9	0.750602	0.0272817
ENSG00000162366	PDZK1IP1	0.592961	0.0355124
ENSG00000174021	GNG5	0.524724	0.0328879
ENSG00000152078	TLCD4	0.542007	0.044876
ENSG00000143416	SELENBP1	0.56667	0.0477248
ENSG00000163191	S100A11	0.586109	0.0272817
ENSG00000143321	HDGF	0.579016	0.0272817
ENSG00000213088	ACKR1	0.704769	0.0272817
ENSG00000213085	CFAP45	0.58694	0.0296882
ENSG00000159346	ADIPOR1	0.618781	0.0272817
ENSG00000133069	TMCC2	0.762849	0.0239172
ENSG00000186205	MTARC1	0.584483	0.0279787
ENSG00000196890	H2BU1	0.593403	0.0361245
ENSG00000162722	TRIM58	0.564866	0.0466988
ENSG00000238243	OR2W3	0.6999	0.0272817
ENSG00000115828	QPCT	0.580404	0.0345689
ENSG00000162881	OXER1	0.591322	0.0437599
ENSG00000163235	TGFA	0.506489	0.0379265
ENSG00000135636	DYSF	0.593802	0.0300203
ENSG00000115594	IL1R1	0.539727	0.0356243
ENSG00000136689	IL1RN	0.532815	0.0461202
ENSG00000136732	GYPC	0.589467	0.0327617
ENSG00000018280	SLC11A1	0.537211	0.0300203
ENSG00000115649	CNPPD1	0.500093	0.027846
ENSG00000249992	TMEM158	0.87217	0.0232404
ENSG00000012223	LTF	0.631959	0.0418239
ENSG00000164047	CAMP	0.604836	0.0487504
ENSG00000233276	GPX1	0.590809	0.0416861
ENSG00000163421	PROK2	0.643637	0.0272817
ENSG00000114626	ABTB1	0.573856	0.0272817
ENSG00000181788	SIAH2	0.707677	0.0239172
ENSG00000073792	IGF2BP2	0.598635	0.0345689
ENSG00000113916	BCL6	0.558362	0.0291991
ENSG00000168785	TSPAN5	0.544437	0.035876
ENSG00000151726	ACSL1	0.543757	0.0354196
ENSG00000145491	ROPN1L	0.71565	0.0232404
ENSG00000197208	SLC22A4	0.598043	0.0272817
ENSG00000120306	CYSTM1	0.612163	0.0272817
ENSG00000070614	NDST1	0.567142	0.028902
ENSG00000213347	MXD3	0.71288	0.0239172
ENSG00000196923	PDLIM7	0.601788	0.0332151
ENSG00000124588	NQO2	0.608299	0.0239172
ENSG00000137198	GMPR	0.640737	0.0304432
ENSG00000278828	H3C10	0.575191	0.0369418
ENSG00000112053	SLC26A8	0.558892	0.0488249
ENSG00000137193	PIM1	0.519418	0.0272817
ENSG00000118520	ARG1	0.606228	0.0336266
ENSG00000112299	VNN1	0.607066	0.0339492
ENSG00000086232	EIF2AK1	0.502072	0.0316103
ENSG00000213462	ERV3-1	0.541308	0.0111329
ENSG00000158517	NCF1	0.558846	0.0314308
ENSG00000189077	TMEM120A	0.51066	0.0306153
ENSG00000106211	HSPB1	0.719955	0.0232404
ENSG00000172354	GNB2	0.523608	0.0273382
ENSG00000160991	ORAI2	0.518276	0.0272817
ENSG00000181016	LSMEM1	0.625555	0.0159163
ENSG00000128594	LRRC4	0.505281	0.0471511
ENSG00000172331	BPGM	0.610424	0.0329408
ENSG00000133606	MKRN1	0.534184	0.0345492
ENSG00000258227	CLEC5A	0.523238	0.042282
ENSG00000257743	MGAM2	0.627855	0.0349108
ENSG00000181444	ZNF467	0.551518	0.0306153
ENSG00000102010	BMX	0.614017	0.0371649
ENSG00000047597	XK	0.651715	0.0300203
ENSG00000130821	SLC6A8	0.589404	0.0461202
ENSG00000130830	MPP1	0.523375	0.0345492
ENSG00000164821	DEFA4	0.618592	0.0458536
ENSG00000147454	SLC25A37	0.579189	0.0272817
ENSG00000133742	CA1	0.655788	0.0364917
ENSG00000105339	DENND3	0.516298	0.0272817
ENSG00000104522	GFUS	0.642182	0.0272817
ENSG00000198876	DCAF12	0.569682	0.035876
ENSG00000165006	UBAP1	0.505907	0.0239172
ENSG00000005238	FAM214B	0.567043	0.0239172
ENSG00000135070	ISCA1	0.513149	0.0288901
ENSG00000131669	NINJ1	0.529136	0.034783
ENSG00000136842	TMOD1	0.537794	0.0438616
ENSG00000136908	DPM2	0.522304	0.0454195
ENSG00000148346	LCN2	0.744513	0.0272817
ENSG00000160445	ZER1	0.536485	0.0369418
ENSG00000136819	C9orf78	0.565809	0.0294306
ENSG00000196358	NTNG2	0.69756	0.0239172
ENSG00000180549	FUT7	0.536947	0.0284392
ENSG00000177666	PNPLA2	0.503776	0.0365616
ENSG00000175274	TP53I11	0.658069	0.0239172
ENSG00000066336	SPI1	0.518442	0.0408425
ENSG00000167995	BEST1	0.50894	0.0416861
ENSG00000068971	PPP2R5B	0.568392	0.0272817
ENSG00000168062	BATF2	0.626518	0.0430293
ENSG00000173327	MAP3K11	0.506277	0.0272817
ENSG00000254470	AP5B1	0.578062	0.0272817
ENSG00000172830	SSH3	0.540477	0.0271541
ENSG00000110719	TCIRG1	0.517345	0.0354196
ENSG00000110203	FOLR3	0.660179	0.0377551
ENSG00000168010	ATG16L2	0.538164	0.0239172
ENSG00000151715	TMEM45B	0.557932	0.0332151
ENSG00000181274	FRAT2	0.507099	0.0294306
ENSG00000119950	MXI1	0.599221	0.028902
ENSG00000159335	PTMS	0.60814	0.0326603
ENSG00000060138	YBX3	0.567377	0.0391314
ENSG00000211584	SLC48A1	0.521439	0.0456529
ENSG00000123405	NFE2	0.51878	0.0327665
ENSG00000022840	RNF10	0.5192	0.0431335
ENSG00000198176	TFDP1	0.553043	0.0294785
ENSG00000169385	RNASE2	0.574286	0.0418239
ENSG00000197324	LRP10	0.532016	0.0239172
ENSG00000139890	REM2	0.527597	0.0369418
ENSG00000131981	LGALS3	0.543851	0.0369718
ENSG00000100558	PLEK2	0.622226	0.0332151
ENSG00000182512	GLRX5	0.62893	0.0272817
ENSG00000156381	ANKRD9	0.567246	0.047422
ENSG00000156414	TDRD9	0.622602	0.0294306
ENSG00000140264	SERF2	0.518495	0.0239172
ENSG00000035664	DAPK2	0.505966	0.0387968
ENSG00000166839	ANKDD1A	0.753601	0.0232404
ENSG00000140564	FURIN	0.51922	0.0416861
ENSG00000103148	NPRL3	0.677369	0.029791
ENSG00000188536	HBA2	0.53528	0.0391309
ENSG00000206172	HBA1	0.602577	0.0272817
ENSG00000103202	NME4	0.50817	0.0439951
ENSG00000198736	MSRB1	0.565423	0.032219
ENSG00000102858	MGRN1	0.502309	0.0277482
ENSG00000149925	ALDOA	0.532081	0.028902
ENSG00000090238	YPEL3	0.623799	0.0240139
ENSG00000102882	MAPK3	0.555082	0.0239172
ENSG00000182885	ADGRG3	0.556321	0.0444279
ENSG00000141084	RANBP10	0.562324	0.0312899
ENSG00000103257	SLC7A5	0.749818	0.0239172
ENSG00000074660	SCARF1	0.519612	0.0396099
ENSG00000170315	UBB	0.655234	0.0232404
ENSG00000181350	LRRC75A	0.569354	0.034783
ENSG00000154803	FLCN	0.507202	0.0232404
ENSG00000205309	NT5M	0.806102	0.0232404
ENSG00000274180	NATD1	0.503853	0.0431841
ENSG00000034152	MAP2K3	0.751638	0.0199163
ENSG00000004939	SLC4A1	0.588204	0.0441072
ENSG00000108309	RUNDC3A	0.579821	0.0494799
ENSG00000185829	ARL17A	0.605428	0.0300203
ENSG00000173868	PHOSPHO1	0.570473	0.0328446
ENSG00000121104	FAM117A	0.58429	0.0239172
ENSG00000005381	MPO	0.694357	0.0291237
ENSG00000133193	FAM104A	0.528289	0.0344129
ENSG00000204323	SMIM5	0.611413	0.0328446
ENSG00000132471	WBP2	0.543698	0.0272817
ENSG00000185262	UBALD2	0.655785	0.0192244
ENSG00000141526	SLC16A3	0.505874	0.0456995
ENSG00000141574	SECTM1	0.512136	0.0455889
ENSG00000134755	DSC2	0.542145	0.0455889
ENSG00000141469	SLC14A1	0.588532	0.0284392
ENSG00000101236	RNF24	0.507408	0.035876
ENSG00000171552	BCL2L1	0.55937	0.0484191
ENSG00000101335	MYL9	0.635032	0.0369069
ENSG00000198959	TGM2	0.64517	0.0302322
ENSG00000101425	BPI	0.587161	0.0465825
ENSG00000124102	PI3	0.613168	0.0427344
ENSG00000100985	MMP9	0.691438	0.0306153
ENSG00000124098	FAM210B	0.652482	0.0272817
ENSG00000132819	RBM38	0.600149	0.0455353
ENSG00000124256	ZBP1	0.524457	0.0390884
ENSG00000125534	PPDPF	0.647454	0.0328879
ENSG00000130589	HELZ2	0.50602	0.0491269
ENSG00000099804	CDC34	0.601042	0.035876
ENSG00000172270	BSG	0.598852	0.0415806
ENSG00000198858	R3HDM4	0.651546	0.0267157
ENSG00000118046	STK11	0.587026	0.0272817
ENSG00000104904	OAZ1	0.583874	0.0272817
ENSG00000214456	PLIN5	0.663667	0.0272817
ENSG00000099785	MARCHF2	0.523618	0.0296882
ENSG00000197256	KANK2	0.611079	0.0416689
ENSG00000105520	PLPPR2	0.506251	0.0412916
ENSG00000130165	ELOF1	0.522714	0.0312996
ENSG00000167815	PRDX2	0.583671	0.0272817
ENSG00000179262	RAD23A	0.573044	0.0272817
ENSG00000008441	NFIX	0.594052	0.0379265
ENSG00000104903	LYL1	0.585639	0.0396325
ENSG00000007080	CCDC124	0.53924	0.0302322
ENSG00000126262	FFAR2	0.552221	0.0416847
ENSG00000011600	TYROBP	0.502457	0.0416861
ENSG00000090013	BLVRB	0.585007	0.0336266
ENSG00000177191	B3GNT8	0.630424	0.0328446
ENSG00000105352	CEACAM4	0.586005	0.0294306
ENSG00000086548	CEACAM6	0.658069	0.0374688
ENSG00000105404	RABAC1	0.699601	0.0239172
ENSG00000079385	CEACAM1	0.715657	0.0239172
ENSG00000124469	CEACAM8	0.666563	0.0345689
ENSG00000011422	PLAUR	0.537771	0.0294306
ENSG00000008438	PGLYRP1	0.599188	0.0461111
ENSG00000105281	SLC1A5	0.654223	0.0279652
ENSG00000105402	NAPA	0.527291	0.0272817
ENSG00000087086	FTL	0.520695	0.0240139
ENSG00000196961	AP2A1	0.518166	0.0392407
ENSG00000171051	FPR1	0.523332	0.0408758
ENSG00000204577	LILRB3	0.543205	0.0277721
ENSG00000186431	FCAR	0.538788	0.0363
ENSG00000180089	TMEM86B	0.61822	0.0302322
ENSG00000099985	OSM	0.569442	0.0378025
ENSG00000182541	LIMK2	0.544645	0.0302322
ENSG00000100365	NCF4	0.575075	0.0275051
ENSG00000128383	APOBEC3A	0.519559	0.0448924
